# Supplementary material for: Thiamine-Functionalized Maleated Chitosan: A Novel Bio-Based Adsorbent for Efficient Uptake of Methylene Blue from Aquatic Solutions
Source: Molecules. 2026 May 7;31(10):1553. doi: 10.3390/molecules31101553 (PMC13209739; doi:10.3390/molecules31101553)
Supplement: Supplementary file 1 [file molecules-31-01553-s001.zip]

Archive with 1 entries (1 files):
- molecules-4261007-supplementary.pdf
